# Supplementary material for: Comparison of Elicitation Approaches in Early Stage HTA Applied on Artificial Thymus for Patients with DiGeorge Syndrome
Source: Healthcare (Basel). 2023 Nov 20;11(22):3002. doi: 10.3390/healthcare11223002 (PMC10671534; doi:10.3390/healthcare11223002)
Supplement: Supplementary file 1 [file healthcare-11-03002-s001.zip]

Archive with 1 entries (1 files):
- healthcare-2672020-supplementary.pdf
